# Supplementary material for: Genome-wide association study of serum magnesium in type 2 diabetes
Source: Genes Nutr. 2024 Jan 26;19:2. doi: 10.1186/s12263-024-00738-5 (PMC10811844; doi:10.1186/s12263-024-00738-5)
Supplement: Supplementary file 2 — Additional file 2. [file 12263_2024_738_MOESM2_ESM.xlsx]

## Sheet: Sheet 1
datasetId
